# Supplementary material for: Controlling Gold-Assisted Exfoliation of Large-Area MoS2 Monolayers with External Pressure
Source: Nanomaterials (Basel). 2024 Aug 30;14(17):1418. doi: 10.3390/nano14171418 (PMC11397389; doi:10.3390/nano14171418)
Supplement: Supplementary file 1 [file nanomaterials-14-01418-s001.zip]

Archive with 1 entries (1 files):
- nanomaterials-3176086-SI.pdf
